# Supplementary material for: Mechanisms of drug interactions between translation-inhibiting antibiotics
Source: Nat Commun. 2020 Aug 11;11:4013. doi: 10.1038/s41467-020-17734-z (PMC7421507; doi:10.1038/s41467-020-17734-z)
Supplement: Supplementary file 6 — Source Data [file 41467_2020_17734_MOESM6_ESM.zip]

Archive with 212 entries (177 files):
- data_NatComm202006_finalSubmission/
- data_NatComm202006_finalSubmission/.DS_Store
- __MACOSX/
- __MACOSX/data_NatComm202006_finalSubmission/
- __MACOSX/data_NatComm202006_finalSubmission/._.DS_Store
- data_NatComm202006_finalSubmission/figS7/
- data_NatComm202006_finalSubmission/figS7/S7g.xlsx
- __MACOSX/data_NatComm202006_finalSubmission/figS7/
- __MACOSX/data_NatComm202006_finalSubmission/figS7/._S7g.xlsx
- data_NatComm202006_finalSubmission/figS7/S7f.xlsx
- __MACOSX/data_NatComm202006_finalSubmission/figS7/._S7f.xlsx
- data_NatComm202006_finalSubmission/figS7/.DS_Store
- __MACOSX/data_NatComm202006_finalSubmission/figS7/._.DS_Store
- data_NatComm202006_finalSubmission/figS7/S7a.xlsx
- __MACOSX/data_NatComm202006_finalSubmission/figS7/._S7a.xlsx
- data_NatComm202006_finalSubmission/figS7/S7b.xlsx
- __MACOSX/data_NatComm202006_finalSubmission/figS7/._S7b.xlsx
- data_NatComm202006_finalSubmission/figS7/S7e.xlsx
- __MACOSX/data_NatComm202006_finalSubmission/figS7/._S7e.xlsx
- data_NatComm202006_finalSubmission/figS7/S7c_images/
- data_NatComm202006_finalSubmission/figS7/S7c_images/w1-chl-no flash.JPG
- data_NatComm202006_finalSubmission/figS7/S7c_images/w2-kanchl-no flash.JPG
- data_NatComm202006_finalSubmission/figS7/S7c_images/w-1-kan-no flash.JPG
- data_NatComm202006_finalSubmission/figS7/S7c_images/w1-0-bf.JPG
- data_NatComm202006_finalSubmission/figS7/S7c_images/w2-kanchl-bf.JPG
- data_NatComm202006_finalSubmission/figS7/S7c_images/w1-0-no flash.JPG
- data_NatComm202006_finalSubmission/figS7/S7c_images/readme-imagesFigS7c.txt
- __MACOSX/data_NatComm202006_finalSubmission/figS7/S7c_images/
- __MACOSX/data_NatComm202006_finalSubmission/figS7/S7c_images/._readme-imagesFigS7c.txt
- data_NatComm202006_finalSubmission/figS7/S7c_images/w1-chl-bf.JPG
- data_NatComm202006_finalSubmission/figS7/S7c_images/w-1-kan-bf.JPG
- __MACOSX/data_NatComm202006_finalSubmission/figS7/._S7c_images
- data_NatComm202006_finalSubmission/figS7/S7h.xlsx
- __MACOSX/data_NatComm202006_finalSubmission/figS7/._S7h.xlsx
- __MACOSX/data_NatComm202006_finalSubmission/._figS7
- data_NatComm202006_finalSubmission/figS6/
- data_NatComm202006_finalSubmission/figS6/S6a.xlsx
- __MACOSX/data_NatComm202006_finalSubmission/figS6/
- __MACOSX/data_NatComm202006_finalSubmission/figS6/._S6a.xlsx
- data_NatComm202006_finalSubmission/figS6/S6g.xlsx
- __MACOSX/data_NatComm202006_finalSubmission/figS6/._S6g.xlsx
- data_NatComm202006_finalSubmission/figS6/S6f.xlsx
- __MACOSX/data_NatComm202006_finalSubmission/figS6/._S6f.xlsx
- data_NatComm202006_finalSubmission/figS6/S6e.xlsx
- __MACOSX/data_NatComm202006_finalSubmission/figS6/._S6e.xlsx
- data_NatComm202006_finalSubmission/figS6/S6i.xlsx
- __MACOSX/data_NatComm202006_finalSubmission/figS6/._S6i.xlsx
- data_NatComm202006_finalSubmission/figS6/S6d.xlsx
- __MACOSX/data_NatComm202006_finalSubmission/figS6/._S6d.xlsx
- data_NatComm202006_finalSubmission/figS6/S6c.xlsx
- __MACOSX/data_NatComm202006_finalSubmission/figS6/._S6c.xlsx
- data_NatComm202006_finalSubmission/figS6/S6b.xlsx
- __MACOSX/data_NatComm202006_finalSubmission/figS6/._S6b.xlsx
- __MACOSX/data_NatComm202006_finalSubmission/._figS6
- data_NatComm202006_finalSubmission/figS1/
- data_NatComm202006_finalSubmission/figS1/S1f.xlsx
- __MACOSX/data_NatComm202006_finalSubmission/figS1/
- __MACOSX/data_NatComm202006_finalSubmission/figS1/._S1f.xlsx
- data_NatComm202006_finalSubmission/figS1/S1g.xlsx
- __MACOSX/data_NatComm202006_finalSubmission/figS1/._S1g.xlsx
- data_NatComm202006_finalSubmission/figS1/S1a.xlsx
- __MACOSX/data_NatComm202006_finalSubmission/figS1/._S1a.xlsx
- data_NatComm202006_finalSubmission/figS1/S1b.xlsx
- __MACOSX/data_NatComm202006_finalSubmission/figS1/._S1b.xlsx
- data_NatComm202006_finalSubmission/figS1/S1c.xlsx
- __MACOSX/data_NatComm202006_finalSubmission/figS1/._S1c.xlsx
- data_NatComm202006_finalSubmission/figS1/S1d.xlsx
- __MACOSX/data_NatComm202006_finalSubmission/figS1/._S1d.xlsx
- data_NatComm202006_finalSubmission/figS1/S1e.xlsx
- __MACOSX/data_NatComm202006_finalSubmission/figS1/._S1e.xlsx
- __MACOSX/data_NatComm202006_finalSubmission/._figS1
- data_NatComm202006_finalSubmission/figS8/
- data_NatComm202006_finalSubmission/figS8/S8b.xlsx
- __MACOSX/data_NatComm202006_finalSubmission/figS8/
- __MACOSX/data_NatComm202006_finalSubmission/figS8/._S8b.xlsx
- data_NatComm202006_finalSubmission/figS8/S8c.xlsx
- __MACOSX/data_NatComm202006_finalSubmission/figS8/._S8c.xlsx
- data_NatComm202006_finalSubmission/figS8/S8d.xlsx
- __MACOSX/data_NatComm202006_finalSubmission/figS8/._S8d.xlsx
- __MACOSX/data_NatComm202006_finalSubmission/._figS8
- data_NatComm202006_finalSubmission/fig1/
- data_NatComm202006_finalSubmission/fig1/1c.xlsx
- __MACOSX/data_NatComm202006_finalSubmission/fig1/
- __MACOSX/data_NatComm202006_finalSubmission/fig1/._1c.xlsx
- data_NatComm202006_finalSubmission/fig1/1c-surfaces.xlsx
- __MACOSX/data_NatComm202006_finalSubmission/fig1/._1c-surfaces.xlsx
- __MACOSX/data_NatComm202006_finalSubmission/._fig1
- data_NatComm202006_finalSubmission/fig6/
- data_NatComm202006_finalSubmission/fig6/.DS_Store
- __MACOSX/data_NatComm202006_finalSubmission/fig6/
- __MACOSX/data_NatComm202006_finalSubmission/fig6/._.DS_Store
- data_NatComm202006_finalSubmission/fig6/6c-right.xlsx
- __MACOSX/data_NatComm202006_finalSubmission/fig6/._6c-right.xlsx
- data_NatComm202006_finalSubmission/fig6/images_6b/
- data_NatComm202006_finalSubmission/fig6/images_6b/images_readme.txt
- __MACOSX/data_NatComm202006_finalSubmission/fig6/images_6b/
- __MACOSX/data_NatComm202006_finalSubmission/fig6/images_6b/._images_readme.txt
- data_NatComm202006_finalSubmission/fig6/images_6b/plate-luminescence_00-10-01-11.JPG
- data_NatComm202006_finalSubmission/fig6/images_6b/plate-bright-field_00-10-01-11.jpg
- __MACOSX/data_NatComm202006_finalSubmission/fig6/images_6b/._plate-bright-field_00-10-01-11.jpg
- __MACOSX/data_NatComm202006_finalSubmission/fig6/._images_6b
- data_NatComm202006_finalSubmission/fig6/6e-right.xlsx
- __MACOSX/data_NatComm202006_finalSubmission/fig6/._6e-right.xlsx
- data_NatComm202006_finalSubmission/fig6/6e-left.xlsx
- __MACOSX/data_NatComm202006_finalSubmission/fig6/._6e-left.xlsx
- data_NatComm202006_finalSubmission/fig6/6c-left.xlsx
- __MACOSX/data_NatComm202006_finalSubmission/fig6/._6c-left.xlsx
- data_NatComm202006_finalSubmission/fig6/6f.xlsx
- __MACOSX/data_NatComm202006_finalSubmission/fig6/._6f.xlsx
- __MACOSX/data_NatComm202006_finalSubmission/._fig6
- data_NatComm202006_finalSubmission/figS4/
- data_NatComm202006_finalSubmission/figS4/S4a.xlsx
- __MACOSX/data_NatComm202006_finalSubmission/figS4/
- __MACOSX/data_NatComm202006_finalSubmission/figS4/._S4a.xlsx
- data_NatComm202006_finalSubmission/figS4/readme.txt
- __MACOSX/data_NatComm202006_finalSubmission/figS4/._readme.txt
- data_NatComm202006_finalSubmission/figS4/S4b.xlsx
- __MACOSX/data_NatComm202006_finalSubmission/figS4/._S4b.xlsx
- __MACOSX/data_NatComm202006_finalSubmission/._figS4
- data_NatComm202006_finalSubmission/figS3/
- data_NatComm202006_finalSubmission/figS3/.DS_Store
- __MACOSX/data_NatComm202006_finalSubmission/figS3/
- __MACOSX/data_NatComm202006_finalSubmission/figS3/._.DS_Store
- data_NatComm202006_finalSubmission/figS3/S3a-surfaces.xlsx
- __MACOSX/data_NatComm202006_finalSubmission/figS3/._S3a-surfaces.xlsx
- data_NatComm202006_finalSubmission/figS3/S3b.xlsx
- __MACOSX/data_NatComm202006_finalSubmission/figS3/._S3b.xlsx
- data_NatComm202006_finalSubmission/figS3/S3a-doseresponse-curves.xlsx
- __MACOSX/data_NatComm202006_finalSubmission/figS3/._S3a-doseresponse-curves.xlsx
- data_NatComm202006_finalSubmission/figS3/S3c.xlsx
- __MACOSX/data_NatComm202006_finalSubmission/figS3/._S3c.xlsx
- data_NatComm202006_finalSubmission/figS3/S3d.xlsx
- __MACOSX/data_NatComm202006_finalSubmission/figS3/._S3d.xlsx
- data_NatComm202006_finalSubmission/figS3/S3e.xlsx
- __MACOSX/data_NatComm202006_finalSubmission/figS3/._S3e.xlsx
- __MACOSX/data_NatComm202006_finalSubmission/._figS3
- data_NatComm202006_finalSubmission/figS2/
- data_NatComm202006_finalSubmission/figS2/S2a.xlsx
- __MACOSX/data_NatComm202006_finalSubmission/figS2/
- __MACOSX/data_NatComm202006_finalSubmission/figS2/._S2a.xlsx
- data_NatComm202006_finalSubmission/figS2/S2f.xlsx
- __MACOSX/data_NatComm202006_finalSubmission/figS2/._S2f.xlsx
- data_NatComm202006_finalSubmission/figS2/S2c-scatters.xlsx
- __MACOSX/data_NatComm202006_finalSubmission/figS2/._S2c-scatters.xlsx
- data_NatComm202006_finalSubmission/figS2/S2d.xlsx
- __MACOSX/data_NatComm202006_finalSubmission/figS2/._S2d.xlsx
- data_NatComm202006_finalSubmission/figS2/S2-numParams.xlsx
- __MACOSX/data_NatComm202006_finalSubmission/figS2/._S2-numParams.xlsx
- data_NatComm202006_finalSubmission/figS2/S2c-surfaces.xlsx
- __MACOSX/data_NatComm202006_finalSubmission/figS2/._S2c-surfaces.xlsx
- data_NatComm202006_finalSubmission/figS2/S2b.xlsx
- __MACOSX/data_NatComm202006_finalSubmission/figS2/._S2b.xlsx
- __MACOSX/data_NatComm202006_finalSubmission/._figS2
- data_NatComm202006_finalSubmission/figS5/
- data_NatComm202006_finalSubmission/figS5/.DS_Store
- __MACOSX/data_NatComm202006_finalSubmission/figS5/
- __MACOSX/data_NatComm202006_finalSubmission/figS5/._.DS_Store
- data_NatComm202006_finalSubmission/figS5/S5a-surfaces.xlsx
- __MACOSX/data_NatComm202006_finalSubmission/figS5/._S5a-surfaces.xlsx
- data_NatComm202006_finalSubmission/figS5/S5b.xlsx
- __MACOSX/data_NatComm202006_finalSubmission/figS5/._S5b.xlsx
- data_NatComm202006_finalSubmission/figS5/S5a-scatter.xlsx
- __MACOSX/data_NatComm202006_finalSubmission/figS5/._S5a-scatter.xlsx
- __MACOSX/data_NatComm202006_finalSubmission/._figS5
- data_NatComm202006_finalSubmission/fig5/
- data_NatComm202006_finalSubmission/fig5/5c.xlsx
- __MACOSX/data_NatComm202006_finalSubmission/fig5/
- __MACOSX/data_NatComm202006_finalSubmission/fig5/._5c.xlsx
- data_NatComm202006_finalSubmission/fig5/.DS_Store
- __MACOSX/data_NatComm202006_finalSubmission/fig5/._.DS_Store
- data_NatComm202006_finalSubmission/fig5/5b.xlsx
- __MACOSX/data_NatComm202006_finalSubmission/fig5/._5b.xlsx
- data_NatComm202006_finalSubmission/fig5/5d.xlsx
- __MACOSX/data_NatComm202006_finalSubmission/fig5/._5d.xlsx
- data_NatComm202006_finalSubmission/fig5/5f-surfaces.xlsx
- __MACOSX/data_NatComm202006_finalSubmission/fig5/._5f-surfaces.xlsx
- data_NatComm202006_finalSubmission/fig5/5f-scatters.xlsx
- __MACOSX/data_NatComm202006_finalSubmission/fig5/._5f-scatters.xlsx
- __MACOSX/data_NatComm202006_finalSubmission/._fig5
- data_NatComm202006_finalSubmission/fig2/
- data_NatComm202006_finalSubmission/fig2/2d.xlsx
- __MACOSX/data_NatComm202006_finalSubmission/fig2/
- __MACOSX/data_NatComm202006_finalSubmission/fig2/._2d.xlsx
- data_NatComm202006_finalSubmission/fig2/.DS_Store
- __MACOSX/data_NatComm202006_finalSubmission/fig2/._.DS_Store
- data_NatComm202006_finalSubmission/fig2/2e-surfaces.xlsx
- __MACOSX/data_NatComm202006_finalSubmission/fig2/._2e-surfaces.xlsx
- data_NatComm202006_finalSubmission/fig2/2e-scatterPlots.xlsx
- __MACOSX/data_NatComm202006_finalSubmission/fig2/._2e-scatterPlots.xlsx
- __MACOSX/data_NatComm202006_finalSubmission/._fig2
- data_NatComm202006_finalSubmission/fig3/
- data_NatComm202006_finalSubmission/fig3/3c-doseresponse-curves.xlsx
- __MACOSX/data_NatComm202006_finalSubmission/fig3/
- __MACOSX/data_NatComm202006_finalSubmission/fig3/._3c-doseresponse-curves.xlsx
- data_NatComm202006_finalSubmission/fig3/3d.xlsx
- __MACOSX/data_NatComm202006_finalSubmission/fig3/._3d.xlsx
- data_NatComm202006_finalSubmission/fig3/3e.xlsx
- __MACOSX/data_NatComm202006_finalSubmission/fig3/._3e.xlsx
- data_NatComm202006_finalSubmission/fig3/3c-surfaces.xlsx
- __MACOSX/data_NatComm202006_finalSubmission/fig3/._3c-surfaces.xlsx
- __MACOSX/data_NatComm202006_finalSubmission/._fig3
- data_NatComm202006_finalSubmission/fig4/
- data_NatComm202006_finalSubmission/fig4/4e.xlsx
- __MACOSX/data_NatComm202006_finalSubmission/fig4/
- __MACOSX/data_NatComm202006_finalSubmission/fig4/._4e.xlsx
- data_NatComm202006_finalSubmission/fig4/4f-i.xlsx
- __MACOSX/data_NatComm202006_finalSubmission/fig4/._4f-i.xlsx
- data_NatComm202006_finalSubmission/fig4/4d.xlsx
- __MACOSX/data_NatComm202006_finalSubmission/fig4/._4d.xlsx
- data_NatComm202006_finalSubmission/fig4/readme.txt
- __MACOSX/data_NatComm202006_finalSubmission/fig4/._readme.txt
- __MACOSX/data_NatComm202006_finalSubmission/._fig4
