# Supplementary material for: Mechanisms of drug interactions between translation-inhibiting antibiotics
Source: Nat Commun. 2020 Aug 11;11:4013. doi: 10.1038/s41467-020-17734-z (PMC7421507; doi:10.1038/s41467-020-17734-z)
Supplement: Supplementary file 6 — Source Data [file 41467_2020_17734_MOESM6_ESM.zip › data_NatComm202006_finalSubmission/figS6/S6a.xlsx]

## Sheet: 1-1
horizontal

## Sheet: 1-2
horizontal

## Sheet: 1-3
horizontal

## Sheet: 1-4
horizontal

## Sheet: 1-5
horizontal

## Sheet: 1-6
horizontal

## Sheet: 1-7
horizontal

## Sheet: 1-8
horizontal

## Sheet: 1-9
horizontal

## Sheet: 1-10
horizontal

[truncated: 566 more sheets: 1-11, 1-12, 1-13, 1-14, 1-15, 1-16, 1-17, 1-18, 1-19, 1-20, 1-21, 1-22, 1-23, 1-24, 2-1, 2-2, 2-3, 2-4, 2-5, 2-6 …]
