# Supplementary material for: Mechanisms of drug interactions between translation-inhibiting antibiotics
Source: Nat Commun. 2020 Aug 11;11:4013. doi: 10.1038/s41467-020-17734-z (PMC7421507; doi:10.1038/s41467-020-17734-z)
Supplement: Supplementary file 6 — Source Data [file 41467_2020_17734_MOESM6_ESM.zip › data_NatComm202006_finalSubmission/figS8/S8d.xlsx]

## Sheet: pAA31
IPTG, log2 [mM]

## Sheet: lacZ
IPTG, log2 [mM]

## Sheet: der
IPTG, log2 [mM]

## Sheet: infB
IPTG, log2 [mM]

## Sheet: tsf
IPTG, log2 [mM]

## Sheet: tufA
IPTG, log2 [mM]

## Sheet: fusA
IPTG, log2 [mM]

## Sheet: frr
IPTG, log2 [mM]
