# Supplementary material for: Mechanisms of drug interactions between translation-inhibiting antibiotics
Source: Nat Commun. 2020 Aug 11;11:4013. doi: 10.1038/s41467-020-17734-z (PMC7421507; doi:10.1038/s41467-020-17734-z)
Supplement: Supplementary file 6 — Source Data [file 41467_2020_17734_MOESM6_ESM.zip › data_NatComm202006_finalSubmission/fig6/images_6b/images_readme.txt]

README
96 well plates with luminescent initiation-translocation strain imaged in bright field and in luminescence mode (total darkness, long exposure, no filter).

Each row was filled with molten agar with (A: no inducers, B: IPTG only, C: aTc only, D: both). Factor titration strain was washed by centriguation and dilution in fresh LB. Dilution series was then mixed with soft agar and pipetted onto solid agar in wells. Concentration of cells decreases from left to right. Last well has no cells.

Bor Kavcic
