# Supplementary material for: Mechanisms of drug interactions between translation-inhibiting antibiotics
Source: Nat Commun. 2020 Aug 11;11:4013. doi: 10.1038/s41467-020-17734-z (PMC7421507; doi:10.1038/s41467-020-17734-z)
Supplement: Supplementary file 6 — Source Data [file 41467_2020_17734_MOESM6_ESM.zip › data_NatComm202006_finalSubmission/figS4/S4a.xlsx]

## Sheet: CHL-50S Stability
CHL-50S Stability

## Sheet: CHL-Initiation
CHL-Initiation

## Sheet: CHL-GDP release
CHL-GDP release

## Sheet: CHL-tRNA delivery
CHL-tRNA delivery

## Sheet: CHL-Translocation
CHL-Translocation

## Sheet: CHL-Recycling
CHL-Recycling

## Sheet: ERM-50S Stability
ERM-50S Stability

## Sheet: ERM-Initiation
ERM-Initiation

## Sheet: ERM-GDP release
ERM-GDP release

## Sheet: ERM-tRNA delivery
ERM-tRNA delivery

[truncated: 38 more sheets: ERM-Translocation, ERM-Recycling, TET-50S Stability, TET-Initiation, TET-GDP release, TET-tRNA delivery, TET-Translocation, TET-Recycling, KSG-50S Stability, KSG-Initiation, KSG-GDP release, KSG-tRNA delivery, KSG-Translocation, KSG-Recycling, CRY-50S Stability, CRY-Initiation, CRY-GDP release, CRY-tRNA delivery, CRY-Translocation, CRY-Recycling …]
