# Supplementary material for: Mechanisms of drug interactions between translation-inhibiting antibiotics
Source: Nat Commun. 2020 Aug 11;11:4013. doi: 10.1038/s41467-020-17734-z (PMC7421507; doi:10.1038/s41467-020-17734-z)
Supplement: Supplementary file 6 — Source Data [file 41467_2020_17734_MOESM6_ESM.zip › data_NatComm202006_finalSubmission/figS3/S3a-surfaces.xlsx]

## Sheet: 50S Stability-CHL
bottleneck, drug

## Sheet: 50S Stability-ERM
bottleneck, drug

## Sheet: 50S Stability-TET
bottleneck, drug

## Sheet: 50S Stability-KSG
bottleneck, drug

## Sheet: 50S Stability-CRY
bottleneck, drug

## Sheet: 50S Stability-FUS
bottleneck, drug

## Sheet: 50S Stability-LCY
bottleneck, drug

## Sheet: 50S Stability-STR
bottleneck, drug

## Sheet: Initiation-CHL
bottleneck, drug

## Sheet: Initiation-ERM
bottleneck, drug

[truncated: 38 more sheets: Initiation-TET, Initiation-KSG, Initiation-CRY, Initiation-FUS, Initiation-LCY, Initiation-STR, GDP release-CHL, GDP release-ERM, GDP release-TET, GDP release-KSG, GDP release-CRY, GDP release-FUS, GDP release-LCY, GDP release-STR, tRNA delivery-CHL, tRNA delivery-ERM, tRNA delivery-TET, tRNA delivery-KSG, tRNA delivery-CRY, tRNA delivery-FUS …]
