# Supplementary material for: Mechanisms of drug interactions between translation-inhibiting antibiotics
Source: Nat Commun. 2020 Aug 11;11:4013. doi: 10.1038/s41467-020-17734-z (PMC7421507; doi:10.1038/s41467-020-17734-z)
Supplement: Supplementary file 6 — Source Data [file 41467_2020_17734_MOESM6_ESM.zip › data_NatComm202006_finalSubmission/figS2/S2a.xlsx]

## Sheet: CHL
Antibiotic

## Sheet: ERM
Antibiotic

## Sheet: TET
Antibiotic

## Sheet: KSG
Antibiotic

## Sheet: CRY
Antibiotic

## Sheet: FUS
Antibiotic

## Sheet: LCY
Antibiotic

## Sheet: STR
Antibiotic
