# Supplementary material for: Mechanisms of drug interactions between translation-inhibiting antibiotics
Source: Nat Commun. 2020 Aug 11;11:4013. doi: 10.1038/s41467-020-17734-z (PMC7421507; doi:10.1038/s41467-020-17734-z)
Supplement: Supplementary file 6 — Source Data [file 41467_2020_17734_MOESM6_ESM.zip › data_NatComm202006_finalSubmission/figS2/S2c-scatters.xlsx]

## Sheet: CHL-ERM
CHL-ERM, scheme:

## Sheet: CHL-TET
CHL-TET, scheme:

## Sheet: CHL-KSG
CHL-KSG, scheme:

## Sheet: CHL-CRY
CHL-CRY, scheme:

## Sheet: CHL-FUS
CHL-FUS, scheme:

## Sheet: CHL-LCY
CHL-LCY, scheme:

## Sheet: CHL-STR
CHL-STR, scheme:

## Sheet: ERM-CHL
ERM-CHL, scheme:

## Sheet: ERM-TET
ERM-TET, scheme:

## Sheet: ERM-KSG
ERM-KSG, scheme:

[truncated: 46 more sheets: ERM-CRY, ERM-FUS, ERM-LCY, ERM-STR, TET-CHL, TET-ERM, TET-KSG, TET-CRY, TET-FUS, TET-LCY, TET-STR, KSG-CHL, KSG-ERM, KSG-TET, KSG-CRY, KSG-FUS, KSG-LCY, KSG-STR, CRY-CHL, CRY-ERM …]
