# Supplementary material for: Mechanisms of drug interactions between translation-inhibiting antibiotics
Source: Nat Commun. 2020 Aug 11;11:4013. doi: 10.1038/s41467-020-17734-z (PMC7421507; doi:10.1038/s41467-020-17734-z)
Supplement: Supplementary file 6 — Source Data [file 41467_2020_17734_MOESM6_ESM.zip › data_NatComm202006_finalSubmission/figS5/S5a-scatter.xlsx]

## Sheet: TET-CHL
CHL-TET-tufAB-1, process:

## Sheet: KSG-CHL
CHL-KSG-infB-1, process:

## Sheet: CRY-CHL
CHL-CRY-fusA-1, process:

## Sheet: FUS-CHL
CHL-FUS-fusA-1, process:

## Sheet: STR-CHL
CHL-STR-fusA-1, process:

## Sheet: TET-ERM
ERM-TET-tufAB-1, process:

## Sheet: KSG-ERM
ERM-KSG-infB-1, process:

## Sheet: CRY-ERM
ERM-CRY-fusA-1, process:

## Sheet: FUS-ERM
ERM-FUS-fusA-1, process:

## Sheet: STR-ERM
ERM-STR-fusA-1, process:

[truncated: 25 more sheets: TET-KSG, KSG-TET, TET-CRY, CRY-TET, TET-FUS, FUS-TET, TET-LCY, TET-STR, STR-TET, KSG-CRY, CRY-KSG, KSG-FUS, FUS-KSG, KSG-LCY, KSG-STR, STR-KSG, CRY-FUS, FUS-CRY, CRY-LCY, CRY-STR …]
