# Supplementary material for: Mechanisms of drug interactions between translation-inhibiting antibiotics
Source: Nat Commun. 2020 Aug 11;11:4013. doi: 10.1038/s41467-020-17734-z (PMC7421507; doi:10.1038/s41467-020-17734-z)
Supplement: Supplementary file 6 — Source Data [file 41467_2020_17734_MOESM6_ESM.zip › data_NatComm202006_finalSubmission/fig2/2e-scatterPlots.xlsx]

## Sheet: KSG-ERM
KSG-ERM, scheme:

## Sheet: ERM-TET
ERM-TET, scheme:

## Sheet: ERM-CHL
ERM-CHL, scheme:

## Sheet: STR-KSG
STR-KSG, scheme:
