# Supplementary material for: Mechanisms of drug interactions between translation-inhibiting antibiotics
Source: Nat Commun. 2020 Aug 11;11:4013. doi: 10.1038/s41467-020-17734-z (PMC7421507; doi:10.1038/s41467-020-17734-z)
Supplement: Supplementary file 6 — Source Data [file 41467_2020_17734_MOESM6_ESM.zip › data_NatComm202006_finalSubmission/fig4/4f-i.xlsx]

## Sheet: CRY-Translocation
CRY-Translocation

## Sheet: CRY-Recycling
CRY-Recycling

## Sheet: KSG-Initiation
KSG-Initiation

## Sheet: TET-tRNA delivery
TET-tRNA delivery
