# Supplementary material for: Mechanisms of drug interactions between translation-inhibiting antibiotics
Source: Nat Commun. 2020 Aug 11;11:4013. doi: 10.1038/s41467-020-17734-z (PMC7421507; doi:10.1038/s41467-020-17734-z)
Supplement: Supplementary file 6 — Source Data [file 41467_2020_17734_MOESM6_ESM.zip › data_NatComm202006_finalSubmission/fig4/4d.xlsx]

## Sheet: Initiation-KSG
inducer, log2 [IC50]

## Sheet: tRNA delivery-TET
inducer, log2 [IC50]

## Sheet: Translocation-CRY
inducer, log2 [IC50]
